# Supplementary material for: Epidemic intelligence in Europe: a user needs perspective to foster innovation in digital health surveillance
Source: BMC Public Health. 2024 Apr 6;24:973. doi: 10.1186/s12889-024-18466-1 (PMC10999084; doi:10.1186/s12889-024-18466-1)
Supplement: Supplementary file 3 — Supplementary Material 3. [file 12889_2024_18466_MOESM3_ESM.xlsx]

## Sheet: Legend
Supplementary file 3: Description of the EI activities as described by the interviewees (by agency)

## Sheet: ECDC
Agency	Topics	Activity of the EI team
ECDC (European Centre for Disease Prevention and Control)	Public health mandate	Identify and assess current and emerging threats to human health from communicable diseases and related special health issues (e.g., AMR) for the EU/EEA. No risk management
	Animal Health mandate	NA
	One Health approach	passive EBS of some zoonosis in animals. Additional procedures may apply to other groups at ECDC (like intersectoral SOP for FBP)
	Type of IBS	Close collaboration with ECDC disease experts
	Type of EBS	Active and passive EBS of a list of predefined threats (list of notifiable diseases), unknown diseases or events from unknown origin, and syndromes
	Human ressources	Dedicated EI team (8 FTE + trainees) and 24/7 duty officer on weekly rotation which may be an expert from outside the team.
	Organization	Centralised team, collaborating with other ECDC teams for validation and assessment through a structured approach including SOPs.
	Direct professional network	National focal points in EU/EEA and European Neighbourhood Policy countries, ECDC experts from across the organization, informal health stakeholders (like NGOs), counterparts in European/international agencies related to the mandate of ECDC
	Other collaborations with international and extra-european agencies and organizations	WHO/Europe (Memorandum Of Understanding), WHO HQ and other regional offices, EFSA, EMA, EUAA and other European agencies related to the mandate of ECDC, European Commission (including DG HERA), various CDCs and Public Health agencies outside the European Union (e.g., Africa, Canada, Israel, South Korea, United Kingdom, United States and others)
	Official sources	IBS databases (TESSy, publicly available data at global, regional and national level); restricted platforms (EpiPulse, EWRS, Event Information Site for IHR focal points, among others); official public sources (national Public Health Institutes, WHO and CDC websites); official Facebook/Twitter accounts
	Informal sources	Many aggregators of informal sources (Gideon (restricted, upon a fee), GPHIN, ProMED, participatory surveillance systems, MediSys, Healthmap, EIOS, etc), currently focusing on EIOS; many blogs; social media trend analysis (epitweetr for Twitter)
	Output	Communicable disease threat report (CDTR - Daily restricted, weekly restricted and weekly public versions); News items; Epidemiological updates; Rapid Risk Assessments (RRA); Threat Assessment Briefs
	direct professional network gathers the network of stakeholders involved in the collection of signals or the validation steps
		For updated information see https://www.ecdc.europa.eu/en/publications-data/amended-ecdc-strategy-2021-2027
Legend	CDC: Centers for Disease Control and Prevention
	CDTR: Communicable Disease Threats Reports
	EFSA: European Food Safety Authority
	EIOS: The Epidemic Intelligence from Open Sources initiative is a collaboration, led by WHO, between various PH stakeholders around the globe
	EMA: European Medicines Agency
	EPIS: Epidemic Intelligence Information System, replaced by EPIPULSE in June 2021, ref: https://www.ecdc.europa.eu/en/publications-data/epipulse-european-surveillance-portal-infectious-diseases was replaced by EPIPULSE in June 2021, ref: https://www.ecdc.europa.eu/en/publications-data/epipulse-european-surveillance-portal-infectious-diseases
	EU/EAA: European Union/ European Economic Area
	EWRS: The Early Warning and Response System (EWRS) for communicable diseases in the European Union is a web-based system created by the European Commission to "ensure a rapid and effective response by the EU to events (including emergencies) related to communicable diseases
	FBP: Food borne Pathogens
	FTE: Full Time Equivalent
	HERA: Health Emergency Preparedness and Response Auhority
	HQ: Head Quarters
	NA: non Applicable
	NGO: Non Governmental Organization
	RRA: Rapid Risk Assessments
	SOP: Standard Operative Procedure
	TESSy: The European Surveillance System [link] from ECDC
	WHO: World Health Organization

## Sheet: Finland AH
Country/ Agency	Topics	National surveillance	International surveillance
Ruokavirasto: Finnish Food Health (including AH)	Public Health mandate	Food safety + participation to weekly outbreak meetings organized by PH.	NA
	Animal Health mandate	Surveillance of diseases and research (outbreak investigations lead by multidisciplinary experts) of animal diseases, zoonosis, food and feed	No, but follow the situation in EU and neighboring countries
	One Health approach	Coordinates a virtual OH network concerning zoonosis (Zoonoosis center). However, surveillance only on food and plant health.	NA
	Type of IBS	Active surveillance (food production chain) and passive surveillance in notifiable diseases according to the legal european framework	No, ministry of agriculture is a focal point for official and structured international surveillance and follow notifications from EU systems (ADNS).
	Type of EBS	Expert group meetings with the institute: discussion about the potential signals	NA
	Human ressources	lacking information	NA
	Organization	Centralized	NA
	Direct professional network	other collaborations with international and other national agencies	Different networks: e.g. EU reference laboratories
	Other collaborations with international and other national agencies	Coordinated Zoonoosis center, a virtual network that includes PH. Constant collaboration on FWBD-outbreak investigations with PH.	Nordic collaborations etc.
	Official sources	National databases on notifiable diseases that is based on formalized reporting from municipalities to Ruokavirasto (however, no existing digital system on national level)	NA
	Informal sources	Person-to-person communication	NA
	Output	NA	NA
	direct professional network gathers the network of stakeholders involved in the collection of signals or the validation steps
		ADNS: EC's Animal Disease Notification System
		EU: European Commision
		FWBD: Food and Water-borne Diseases
		NA: Non Applicable

## Sheet: France PH
Country/ Agency	Topics	National surveillance	International surveillance
PH, France (SPF)	Public health mandate	Surveillance, advice and expertise for PH	Advices for travelers and travel medicine
	Animal Health mandate	In the framework of a pragmatic OH approach.	NA
	One Health approach	Pragmatic OH with the network One Health (exchange of infomation and expertise), membership in the ArboFrance and CORRUSS. OH national plan for AMR, collaboration for zoonoses	NA
	Type of IBS	dominant role: importance of Mandatory Notifiable Disease, lab dataflows + syndromic surveillance, sentinelle network	outsourced to ECDC
	Type of EBS	secondary role: feedback from experts and clinical + legal mechanism about Emergent and Biological Risks	based on ECDC reports + residual EBS (non structured, individual initiative) disease-specific surveillance + structured EBS in Indian Ocean
	Human ressources	50 staff at the central agency working with the local agencies (mainly IBS)	2 epidemiologists for EBS in the indian ocean
	Organization	centralized (Direction of Infectious Diseases) but in strong link with local agencies	Not centralized
	Direct professional network	MoH/ DGS (General direction of Health), regional units SPF, ARS (local agencies responsible of alerts and control; implementation), national center of reference (CNR) for malaria and leishmaniosis and reference labs, expert networks (ArboFrance); ANSES; french office of biodiversity; many scattered stakeholders for AMR; The National Health Insurance Fund (contact tracing for Covid)
	Other collaborations with international and other national agencies	ECDC enquiries; ARS for the implementation of control measures	notifications to ECDC, EFSA, WHO (metropolitain France + overseas departments: data providers)
	Official sources	national databases (VOOZANOO, medico-adminstrative databases from hospitals (SNDS, PMSI), databases from sampling and centralisating labs (SI-DEP); CNR for malaria and leishmaniosis. Tool E-Sin for notification of nosocomial infections.	ECDC CDTR, CNR for malaria and leishmaniosis
	Informal sources	experts network (ArboFrance)	Pro-Med mails, experts network
	Output	Daily bulletin of alerts	NA
	direct professional network gathers the network of stakeholders involved in the collection of signals or the validation steps
	ANSES: national food, environment and work health safety agency
	Arbofrance: French network for the study of arboviroses
	ARS: Regional Health agency(ies)
	CDTR: Communicable Disease Threats Reports
	CNR: National Center of Reference
	CORRUSS: Operational centre for regulation and response to health and social emergencies
	DGS: General direction of Health
	MoH: Ministry of Health
	NA: non applicable
	PMSI: Information systems medicalisation programme (databases for hospitals)
	SI-DEP: Système d'Informations et de DEPistage, secure platform for the monitoring of COVID-19
	SNDS: National Health Data System (SNDS), managed by the Caisse Nationale de l'Assurance Maladie des Travailleurs Salariés (National Health Insurance Fund for Salaried Workers)
	VOOZANOO: Health Information System
	WHO: World Health Organization

## Sheet: Finland PH
Country/ Agency	Topics	National surveillance	International surveillance
Finland PH, THL (Finnish Institute for Health and Welfare)	Public Health mandate	Surveillance, research, communication, health policy, advocacy, government services about EID and biothreats	No, but follow the situation in neighboring countries, EU and globally
	Animal Health mandate	See below	No
	One Health approach	Regulated collaboration with Ruokavirasto (Finnish Food Authority) who is coordinating the virtual Zoonosis center. Constantly ongoing collaboration with AH regarding outbreak investigations on FWDs.	NA
	Type of IBS	Passive surveillance with national registers (lab, syndromic, care, EID register) + HARVI aggregated report system (AMR, events linked to health care)	No, but following different notification systems on EU and global level (IHR, EWRS, EPIS)
	Type of EBS	Passive through the hot line (medical practitioners asking for investigations about Infectious events) + RYMY electronic reporting of events concerning FWBD, passive media scanning	ProMED-mails (marginal)
	Human ressources	1-2 FTE for the hot line (Tartuntatautilääkäri), around 30 FTE (from 2 units) implementing IBS distributed in different topics: response and preparedness, surveillance, vaccination program team and vaccination development team	NA
	Organization	Centralized	NA
	Professional network for validation	Weekly multi experts outbreak meetings (PH epidemiologists, food safety, AH epidemiologists, disease specialists from THL and university)	Different networks: e.g. EU reference laboratories
	Other collaborations with international and other national agencies	Regular reporting to TESSy (ECDC) and WHO; capacity building with the Radiation Safety Agency; AH invited to national outbreaks meetings	Situational awareness with ECDC and WHO; capacity building in health security with EU and non EU institutes
	Official sources	National registries (National Infectious Disease Register database, AvoHilmo (outpatient care register), HARVI-reporting system etc.)	Daily RRA of ECDC, EWRS and EPIS, weekly CDTR, WHO IHR notifications
	Informal sources	Hot line for alerts (suspicions of EID by medical practitioners)	Pro-Med mails
	Output	Situational reports for MoH, regional PH and AH authorities, Annual report on infectious diseases.	No
		direct professional network gathers the network of stakeholders involved in the collection of signals or the validation steps
		AvoHilmo: national outpatient care-register
		CDTR: Communicable Disease Threats Reports
		EID: Emerging Infectious Diseases
		EPIS: EPIS: Epidemic Intelligence Information System, replaced by EPIPULSE in June 2021, ref: https://www.ecdc.europa.eu/en/publications-data/epipulse-european-surveillance-portal-infectious-diseases was replaced by EPIPULSE in June 2021, ref: https://www.ecdc.europa.eu/en/publications-data/epipulse-european-surveillance-portal-infectious-diseases
		EWRS: The Early Warning and Response System (EWRS) for communicable diseases in the European Union is a web-based system created by the European Commission to "ensure a rapid and effective response by the EU to events (including emergencies) related to communicable diseases
		HARVI: aggregated reported system of communication between different social and healthcare stakeholders, collecting rare and healthcare-associated infections and suspected antimicrobial-resistant microbes
		IHR: International Health Regulation
		MoH: Ministry of Health
		RRA: Rapid risk assessment
		RYMY: ruokamyrkytysepidemiarekisteri
		Tartuntatautilääkäri: hot line for alert usaed by medical practitioners
		WHO: World Health Organization

## Sheet: Spain PH
Country/ Agency	Topics	National surveillance	International surveillance
Centro Nacional de Epidemiología [National Centre of Epidemiology]. Instituto de Salud Carlos III [Health Institute Carlos III]	Public Health mandate	Technical and scientific support to the National Health System and PH. ISCIII hosts the national reference centres for PH (e.g., National Centre of Microbiology, National Centre of Environmental Health, National Centre of Tropical Medicine, Institute of Rare Diseases Researching), and among them the National Centre for Epidemiology (CNE). Scientific research center under the MoH and the Ministry …	Participation in experts groups at national and international level (e.g., ECDC).
	Animal Health mandate	NA	NA
	One Health approach	Pragmatic OH approach for food-borne diseases and vector-borne diseases	NA
	Type of IBS	Indicator based on many diseases	NA
	Type of EBS	Coordination by the CCAES from the MoH in case of events (outbreak, unexpected event, catastrophe) which occurs in more than one region, or with international concern, or new or unknown events.	NA
	Human ressources	23 people at the central level: department of Communicable Disease of the CNE	NA
	Organization	Centralization of national reference centres + networks of representatives for the regional level	NA
	Direct professional network	The CNE of the ISCIII coordinates the Spanish Epidemiological Surveillance System (RENAVE) and hosts its information system (SIVIEs). 2 national networks composed of representatives from each Autonomous Region or cities, CNE and National Centre of Microbiology, coordinated by the MoH, with regular meetings: one decides on surveillance matters (“Ponencia de Vigilancia”) and another one which decid…	exchanges in the framework of international expert groups (ECDC).
	Other collaborations with international and other national agencies	ECDC, EFSA and WHO, MoH, Ministry of Agriculture	Diffusion of epidemiological surveillance results on communicable diseases, technical support to the MoH, participation in experts groups at national and international level (e.g., ECDC) and contribution through notification with the European and international information systems. (e.g., TESSy, WHO, EFSA).
	Official sources	The national information system (SiViEs) and the National Early Warning and Rapid Response System (SIAPR)	NA
	Informal sources	NA	NA
	Output	Reporting of cases for to the National Level using SiViEs on a weekly basis + immediate reporting for particular diseases and situations to the National level (CNE and CCAES).	Normal reporting to international agencies
		direct professional network gathers the network of stakeholders involved in the collection of signals or the validation steps
		CCAES: Alert and Health Emergencies Coordination Centre
		CNE: National Centre for Epidemiology
		EFSA: European Food Safety Authority
		MoH: Ministry of Health
		NA: Non applicable
		RENAVE: “Red Nacional de Vigilancia Epidemiológica”, Spanish Epidemiological Surveillance System
		SIAPR: Sistema Nacional de Alerta Precoz y Respuesta Rápida, the National Early Warning and Rapid Response System
		SiViEs: Spanish Surveillance System electronic platform
		TESSy: TESSy: The European Surveillance System from ECDC

## Sheet: France AH
Country/ Agency	Topics	National surveillance	International surveillance
ESA Platform (French platform for epidemiological surveillance in animal health), AH France	Public health mandate	No PH mandate	No
	Animal Health mandate	national surveillance and epidemic intelligence	Epidemic intelligence
	One Health approach	Formalized and unformal intersectoral collaborations through regular meetings/mailings with experts from PH sector (SPF, DGS), wildlife sector (OFB, wild life scientists), membership in the ArboFrance, methological exchanges with SPF and international agencies, common reports with SPF
	Type of IBS	IBS from national databases (Cartogip, SAGIR, SIGAL)	Data from international official databases (ADIS, WAHIS, Empres-I)
	Type of EBS	Informal sources of information (ProMED, media reports, personal emails, national and international network, reports from other institutions), Google news through Padiweb tool, SALSA information (ANSES internal information)); standing Committee on Plants, Animals, Food and Feed reports.
	Human ressources	11 national official organisms linked by an agreement: CIRAD, ANSES, SPF, INRAE, DGAL, GDS France, La coopérative agricole, SNGTV, ADILVA, OFB, FNC. In addition other associated organisms contibutes to ESA Platforms WG (n= 73). In total more than 300 experts make up the Plateform's working community.	Two dedicated EI epidemiologists (1,5 FTE) + epidemic intelligence editorial board for weekly bulletin and in-depth disease report (10 staff) from DGAL, ANSES, INRAE, CIRAD.
	Organization	27 disease specific/ thematic working groups + 7 transversal groups	In addition to the EI editorial board, a transversal working group "Epidemic intelligence ": 21 staff from 9 organisms identified as end-users of EI bulletins/reports or experts in EI methodology (decentralized comittee)
	Professional network for validation	EI editorial boord and network of national experts (40 national laboratories of reference,ref: Arrêté du 30 mars 2023 désignant les laboratoires nationaux de référence dans le domaine de la santé publique vétérinaire et phytosanitaire).	EI editorial boord and network of national experts (40 national laboratories of reference, ref: Arrêté du 30 mars 2023 désignant les laboratoires nationaux de référence dans le domaine de la santé publique vétérinaire et phytosanitaire) + network of 5 geographical referents+ network of French embassy (through the french ministry of agriculture).
	Other collaborations with international and national agencies/ organizations	AH organization (WOAH) and PH agencies (ECDC, SpF), membership in the ArboFrance and the 2 other french epidemiosurveillance platforms (plant health and food safety).
	Official sources	National databases (Cartogip, SAGIR) and national laboratories databases	Data and Reports from WOAH, FAO, European Commission (notifications from ’Animal Disease Information System, Standing Committee on Plants, Animals, Food and Feed)
	Informal sources	Personal emails, national network	ProMED, media reports, personal emails, national and international network, data from Padi-web
	Output	Weekly bulletin of international animal health surveillance BHVSI-SA + in-depth disease reports + breaking news reports
		direct professional network gathers the network of stakeholders involved in the collection of signals or the validation steps
		Adilva: French Association of Directors and Managers of Public Veterinary Analysis Laboratories
		ADIS: the EU Animal Diseases Information System
		ANSES: national food, environment and work health safety agency
		BHVSI-SA: Bulletin Hebdomadaire de Veille Sanitaire Internationale - Santé Animale (bulletin of international animal health surveillance)
		Cartogip: online mapping application
		CIRAD: The French agricultural research and international cooperation organisation for the sustainable development of tropical and Mediterranean regions.
		CDC: Centers for Disease Control and Prevention
		DGAL: Direction Generale de l'Alimentation
		DGS: General Direction of health
		FTE: Full Time Equivalent
		FAO: Food and Agriculture Organization of the United Nations
		FNC: Fédération Nationale des Chasseurs
		INRAE: Institut National de Recherche pour l'Agriculture, l'alimentation et l'Environnement
		GDS France: Groupes de Défense sanitaire France
		OFB: Office français de la Biodiversité
		SAGIR: réseau de surveillance des maladies infectieuses des oiseaux et des mammifères sauvages terrestres
		SALSA: health alert system of ANSES
		SIGAL: General information system for food
		SNGTV: Société nationale des groupements techniques vétérinaires
		SPF: Santé Publique France
		WAHIS: the World Animal Health Information System (managed by WHOAH)
		WG: Working group
		WOAH: World Organization for Animal Health (founded as OIE)

## Sheet: Italy AH
Country/ Agency	Topics	National surveillance	International surveillance
The Istituto Zooprofilattico Sperimentale, Teramo (IZS)	Public Health mandate	national reference laboratory for some FWBD (Campylobacter, Listeria) + several zoonotic diseases (Brucellosis, WNV, Usutu) and exotic ones (Rift, CCHF)	food safety, risk assessment of introduction of EID
	Animal Health mandate	national reference centre in a regional state for: all animal diseases with mandatory notification to the OIE, National centre of veterinary epidemiology, National platform of the animal registry, including different data bases such as the register of animal identification and movements, a register dedicated to food safety, to the prescription of veterinary medicines, etc…	The international EI is done daily by screening Promed-mail (EBS major source) and very rarely - in case the epi team searches for a specific information HealthMap and Medisys.
	One Health approach	OH approach implemented for some identified zoonosis (WNV, Usutu, influenza) or health concern (chemical water contamination, wastewater surveillance)	Implemented in a pragmatic way for the risks linked to importation.
	Type of IBS	The national medical information system on notifiable diseases. New information system developed in 2019, to be integrated in the Veterinary information system in the near future	WOAH, WHO, ADNS, FAO
	Type of EBS	EBS includes a syndromic surveillance component, relying on data collected through the national registers (e.g. cattle movements and mortality) and data from inspections.	ProMED is considered as the primary source of unofficial data. No standardized routine or formalized procedure. Daily screening of data sources by the team of epidemiologists.
	Human ressources	agency of 500 people, 25 are working in the veterinary epidemiology unit. The veterinary unit includes a group of 8 epidemiologists and a group of GIS specialists (close collaboration)
	Organization	national (central) Institute of AH under the supervision of the Italian MoH
	Professional network for validation	NA	NA
	Other collaborations with international and other national agencies	At national level with all other IZS and their NRL and Istituto Superiore di Sanità (ISS - the National Public Health Institute) Collaboration in specific Research activities with Universities and the Italian Institute for Environmental Protection and Research	WOAH, FAO, WHO, EFSA, ECDC
	Official sources	● National Veterinary information platform ● The national medical information system on notifiable diseases (new version (2019) should be integrated with the Veterinary information platform in the next years). ● local databases	ADNS, WOAH, EFSA and FAO
	Informal sources	Pro-Med mails (and sometimes HealthMap and MeDIsys)
	Output	A quaterly bulletin is published in English and Italian with all disease information (EBS and IBS).
		direct professional network gathers the network of stakeholders involved in the collection of signals or the validation steps
		ADNS: EC's Animal Disease Notification System
		CCHF: Crimean-Congo haemorrhagic fever
		EFSA: European Food Safety Authority
		EID: Emerging Infectious Diseases
		MedISys: A Multilingual Media Monitoring Tool for Medical Intelligence and Early Warning
		FAO: Food and Agriculture Organization of the United Nations
		FWBD: Food and Water-borne Diseases
		IZS: Istituto Zooprofilattico Sperimentale, Italian health authority and research organization for animal health and food safety
		NA: Non applicable
		NRL: National Reference Laboratories
		WHO: World Health Organization
		WOAH: World Organization for Animal Health (founded as OIE)
		WNV: West Nile Virus

## Sheet: Italy PH
Country/ Agency	Topics	National surveillance	International surveillance
National Institute of Health (Istituto Superiore di Sanita, ISS)	Public Health mandate	Health promotion, both a national PHI, a reference centre regarding various health topics and a research institute, under the supervision of the MoH. An Italian network for EI has been operational since 2017 (Decree of the MoH in 2021). The network, coordinated by the ISS, comprises PH EI analysts in different parts of the country within the National Health System, MoH and ISS. The network's acti…	NA
	Animal Health mandate	NA	NA
	One Health approach	Intersectoral collaborations for the FWBD and VBD. Online platform for VBD: PH and entomological data notified in real-time by the multi-level network of stakeholders (local level, province level and national level). Online platform for FWBD: PH laboratories upload the microbiological data from human cases + environment of salmonella, campylobacter, yersinia and vibrio. The system provides nation…	NA
	Type of IBS	IBS of mandatory notifiable diseases and additional diseases. Several sentinel systems (e.g. for Influenza-like illnesses) and emergency syndromic systems during emergencies for mass gathering.	As MS of the EU Italy contributed to IBS through the European Surveillance System TESSy.
	Type of EBS	EBS focuses on the context of EID outbreaks in Italy (at a very detailed level), by using the italian language as a filter from the EU platform MedISys and google alerts. The national system plans to start using the WHO EIOS platform. The work of the EI EBS component is articulated in 3 items of alert for infectious diseases: situation awareness on emerging threats globally, outbreak detection an…	2 analysts contributes to the global EI for biological threats as part of the Global Health Security Initiative (GHSI) EAR project since 2009. EI activities are performed thanks to a rotation with the other participanting countries, using the WHO EIOS Platform. Italy is part of the WHO community of practice EIOS (Epidemic Intelligence from Open Sources) and collaborates actively with the ECDC EI …
	Human ressources	ISS provides a technical and financial support to a decentralised group of 20 analysts implementing EBS (and IBS) at national scale	2 analysts implementing EBS at international scale (in 2020, 3 in 2023)
	Organization	For EBS: decentralized group across the country with a central coordination (ISS). IBS is also decentralized, in line with the regionalized organization of the Italian Health System through 3 administrative levels (local,regional and national).	EBS rotation with other international EBS analysts; Participation to the ECDC EPiPULSE and submission to the TESSy database as per EU notification requirements.
	Professional network for validation	Only for EBS: officers in national and regional institutes. Validation by regional/local focal points and sorting of priority threats to monitor by the interface. A formalized matrix is used to assess potential events.	experts from ECDC and WHO and G7 both directly or through networks, including but not limited to, the Global Outbreak Alert and Response Network (GOARN)
	Other collaborations with international and other national agencies	IBS: AH agencies (IZSAM and IZSVE, national centers for Campylobacter and Salmonella in food and feed); the National Blood Centre (CNS), the National Transplant Centre (CNT), the National Reference Laboratory for Arboviruses and the National surveillance of human cases of WNV, Regional Authorities, Regional Reference Laboratories for Arboviruses, Local Health Units and Municipalities.	strong collaboration with ECDC; the coordinator of the Italian network for EI is also an analyst for the G7 network and a focal point of the Global Outbreak Alert and Response Network (GOARN)
	Official sources	online platforms for early warning (eg for arboviral diseases), a national notification system (PREMAL) for EID as well as disease specific national PH and AH repositories	Epi PULSE, TESSy, WHO
	Informal sources	MedISys + google alerts	EIOS platform.
	Output	Weekly bulletins/ real time alerts/daily bulletins depending on the event monitored for EBS and on the surveillance requirements for IBS	Daily reports and weekly summaries
		direct professional network gathers the network of stakeholders involved in the collection of signals or the validation steps
		For updated information see https://www.iss.it/en/-/epidemic-intelligence-the-italian-experts-join-the-new-who-platform
		CNS: National Blood Centre
		CNT: National Transplant Centre
		EI: Epidemic Intelligence
		EID: Emerging Infectious Diseases
		EIOS: Epidemic Intelligence from Open Sources initiative, led by WHO
		EU: European Union
		EPIPULSE: online portal for European public health authorities and partner organisations to collect, analyse, share, and discuss infectious disease data for threat detection, monitoring, risk assessment and outbreak response, integrating TESSy, EPIS and TTT.
		FWBD: Food and Water-borne Diseases
		GHSI: Global Health Security Initiative
		GOARN: Global Outbreak Alert and Response Network
		MoH: Ministry of Health
		MS: Member States
		NA: Non applicable
		PHI: Public Health Institute
		PREMAL: national notification system
		TESSy: The European Surveillance System from ECDC
		VBD: vector-borne diseases
		WHO: World Health Organization

## Sheet: Serbia PH
Country/ Agency	Topics	National surveillance	International surveillance
PH, Serbia, "Dr Milan Jovanovic-Batut" IPHS	Public Health mandate	national PH Institute under the supervision of the MoH of Serbia; mandate defined by the Health Care law: Advisory educational, research, support and guidance for the government for all PH hazards; coordination and monitoring professional work of 24 Institutes of PH at the territory of Serbia; collaboration with relevant international institutions and organizations laboratory of reference for gen…
	Animal Health mandate	NA	NA
	One Health approach	Not formally defined. Legal framework for an interstoral coordination in case of zoonosis + a common BoR on the zoonosis surveillance and control. A pragmatic OH approach is implemented with the Veterinary Directorate Entomological sector and National hydrometeorogical institute for: -WNV surveillance (laboratory surveillance, plus enhanced human or passive surveillance according to the season); …	NA
	Type of IBS	mostly passive IBS
	Type of EBS	national and international EBS not formalised, not done in routine and not outsourced, but occasionally, in case of need, in case of need, i.e. crisis and emergency, implemented in non-formal manner, by using big aggregators (ProMED, HealthMap and MediSys, JRC)
	Human ressources	disease surveillance implemented by 3 teams owning to the Centre for Disease prevention and control (12 epidemiologists, i.e., staff dealing with the communicable diseases and 5 medical staff for microbial carriage surveillance and control according to the legal framework)	during transmission seasons by the epidemiologists of the department sor Comunnicable diseases surveillance
	Organization	Centralized and coordinated by 2 small teams owning to the Centre for Disease prevention and control	Information system for PH data statistics including data for notified communicable disease and outbreak information data
	Professional network for validation	network of 24 district PH institutes across Serbia, in charge of local investigations and reporting	Expert-based and group-based, not a formalized process (described also above) for epidemic intelligence.
	Other collaborations with international and other national agencies	weekly reporting to TESSy for WNV in human population and Influenza; WHO guidance for influenza surveillance;	Follow-up in case of need, occasionally, in non-formal manner the ProMED, HealthMap and MedISys JRC.
	Official sources	Information system for PH data statistics including data for notified communicable disease and outbreak information data; Cases of WNV and Influenza are weekly reported to ECDC.	TESSy from ECDC, WHO
	Informal sources	National daily screening of media by 3 public relations (PR) officers of the IPHS; daily review and preparing reports about rumors and signals are provided to all PH specialists of IPHS through services' email adressess; Enhanced surveillance of WNV in humans- reported through Information system for PH data statistics including WNV cases, notified through electronic sending of Case information fo…	occasionally Promed, MedISys, JRC and HealthMap.
	Output	National IBS: sharing of electronic documents and excel databases. Daily report among 12 epidemiologists of the Centre for Disease prevention and control and to OH Committee's members from entomological and veterinarian sectors, as well as to clinical and PH and AH laboratory and to the director of IPHS for national EI.	Written information to ECDC regarding the Risk assessment
		direct professional network gathers the network of stakeholders involved in the collection of signals or the validation steps
		ARI: Acute respiratory infections
		BoR: Book of Rules
		FWBD: Food and Water-borne Diseases
		ILI: Influenza-like Illness
		IPHS: national Institute of Public Health of Serbia "Dr Milan Jovanovic-Batut"
		JRC: Joint Research Center from the european Commision
		MoH: Ministry of Health
		NA: Non applicable
		PR: Public Relations
		RSV: Respiratory syncytial (sin-SISH-uhl) virus
		SARI: Severe Acute Respiratory Infections
		SPSS: Statistical Package for the Social Sciences
		SARS-Cov-2: severe acute respiratory syndrome coronavirus 2 responsible for the COVID-19 disease
		TESSy: The European Surveillance System from ECDC
		WHO: World Health Organization
		WNV: West Nile Virus

[truncated: 1 more sheets: Spain AH]
