# Supplementary material for: Epidemic intelligence in Europe: a user needs perspective to foster innovation in digital health surveillance
Source: BMC Public Health. 2024 Apr 6;24:973. doi: 10.1186/s12889-024-18466-1 (PMC10999084; doi:10.1186/s12889-024-18466-1)
Supplement: Supplementary file 4 — Supplementary Material 4. [file 12889_2024_18466_MOESM4_ESM.xlsx]

## Sheet: Legend
Supplementary File 4: Tables of causes of difficulties, difficulties and problems identified in the interviews and workshops (each line of cause of difficulty is linked to one or several difficulties; each line of difficulty is linked to a line of problem; each line of problem is linked to a line of objective)

## Sheet: causes_difficulty
Id_cause	Constraint	Cause of difficulty	constraint: most important criteria characterizing the cause of difficulty
1	skills	lack of know-how about social medias analysis
2	human based	analysis of social medias too human based
3	standardization	Lack of standardized procedures for social medias analysis
4	strategy/ skills	lack of strategy for monitoring perceptions or sentiment or behaviors
5	complexity	perceptions of health measures have an complex impact on their implementation
6	thinking	no formal network of discussion between national EI practitioners (peers)
7	standardization	lack of harmonization of procedures in a decentralized group
8	heterogeneity	difficulties to merge heterogenous data (en vironmental covariates) to assess an outbreak (worldwide)
9	tool limitation	Gideon is expensive and mix validated and validated data
10	skills	The skills of analyst to merge data are various.
11	complexity	Difficulties to get information about health practices of travelers (and to merge data)
12	comprehensiveness	Surveys give insufficient information
13	comprehensiveness	Purchasing IATA data is expensive and not complete
14	human based	The collection of updated validated data in the different bulletins is human-based
15	timeliness	The reporting in TessY is late for many endemic diseases
16	timeliness	The health data must be very recent to detect an increased risk (<2 weeks) for VBD
17	human based	There is no formalized way to find the animal mobility data (legal and illegal commercial movements and wild life migration)
18	reference/ scattered	The many sources of validated data for Europe are not well known
19	tool limitation	There is no alert when new health data are available
20	heterogeneity	The health data sources for malaria, Zika, Dengue and leishmaniosis are heterogenous and difficult to find
21	reference/ scattered	There is no complete and shared list of the best health data sources for validated data when produced
22	human based	The collection of health data for malaria, Zika, Dengue and leishmaniosisis based on the experience of the officer
23	human based	The collection of the composition of animal by-products is human based and time consuming
24	skills	The new variants must be identified 4 months in advance in order to prepare the vaccination campaign
25	criteria to build	The vaccination must be supported by simple and clear criteria in order to convince the production systems
26	document to build	Ad hoc documents must be prepared for the communication between decision-makers and stakeholders
27	reference/ scattered	There is no centralized data source to know the composition of imported animal by-product
28	human based	The collection of sanitary information about each product origin is time consumming
29	heterogeneity	The format and nature of health data and "human" covariates are heterogenous between the countries
30	human based	The collection of the accurate datasets is human based
31	human based	The validation of spatio-temporal datasets is done at the local level
32	comprehensiveness	Epi data sets are not complete for AMR
33	timeliness	The AMR dataflows have very different timeliness
34	heterogeneity	The databases are heterogenous (between regions/ between institutions)
35	tool limitation	Dedicated epi databases are lacking
36	timeliness	Many local outbreaks are not timely reported
37	proxys	The current proxys for AMR are not sufficient
38	timeliness	The strategy to increase the timeliness of detection is not identified
39	knowledge	Causality links should be better detected
40	reference/ scattered	Lack of a shared list of priority pathogens
41	workflow	Lack of intersectoral collaborations
42	workflow	Lack of coordination between the institutions collecting AMR data
43	comprehensiveness	The international databases of reference do not have enough registered genomes as references
44	skills	The method to analyse big data in genomics should be more robust/ standardized
45	reference/ scattered	Sources of raw epi data are not known for WNV, Usutu
46	comprehensiveness	Epi data sets about WNV are not complete
48	access	The raw data for WNV are not easy to download
49	skills	Lack of know how to process the covariates
50	tool limitation	Lack of a tool to share covariates at national level
51	heterogeneity	Epi data are from heterogenous quality and nature between the sectors
52	reference/ scattered	sources of up-to date epi data for endemic diseases are scattered
53	standardization	Lack of consensus about intersectoral determinants for RA of zoonosis
54	standardization	Lack of standardized thresholds of risk for zoonosis
55	human based	Downloading and processing of covariates is human-based
56	access	the tools for easy sophisticated epi analysis are not known
57	skills	The open access tool for more sophisticated analysis are not easy to use.
58	knowledge	The susceptibility of human and animal populations for VBD are not known
59	heterogeneity	Heterogenous databases by laboratories
60	coordination	A shared strategy of AMR surveillance is lacking
61	skills	The new data protection regulation must be applied
62	human based	lack of human ressources for validation and surveillance analysis
63	ergonomics	numeric portal of reporting of undesirable sanitary events is not used
64	centralization	Surveillance data, laboratory data and pharmacovigilance are not centralized
65	tool limitation	No unique platform for mandatory declaration
66	tool limitation	No platform to share VBD data among countries
67	tool limitation	No platform to share sentinel surveillance among countries
68	continuity	The turn over of surveillance officers is important
69	skills	Lack of SOPs for preparadness
70	data volume	Officers are overwelmed by e-mails
71	ergonomics	Covid data are mixed with other diseases on EWRS
72	tool limitation	The filtration of health data for other remergent disease than covid is not easy
73	data volume	High volume of data to manage
74	data format	The EI data are not collected in a workable format
75	duplication	Identification of duplicate EI data is human-based
76	tool limitation	The Bio-informatics tool does not allow the use of WGS for surveillance, clusters and trends analysis
77	coordination	Too many stakeholders are involved in the AMR monitoring
78	standardization	Different categories are used to inform AMR indicators
79	data volume	Huge quantity of data collected in the vigilance platform for antibiotics prescription is huge
80	tool limitation	Difficult correction of data collected in the vigilance platform for antibiotics prescription
81	standardization	The data collected by the vigilance platform for antibiotics prescription are not standardized
82	tool limitation	No tool to detect buzzs on tweeter that allows fine settings and vizualization
83	human based	The production of EBS alerts is based solely on computer know-how
84	data format	The format for data reporting to TessY change too often
85	tool limitation	The large datasets cannot be uploaded

## Sheet: difficulties
Id_difficulty	Task (impacted)	Type of difficulty	Difficulty (statement of what is lacking/ what is the weakness)	Number of interviews
1	analysis	time-consuming	Analysis of social medias for early alert (needed for ENC) is too time consuming	1
2	analysis	quality	Monitoring of the trust should be better implemented	1
3	strategy	collaboration	Lack of collective thinking about goals, strategy and new tools or services	1
4	collection	time-consuming	Time-consuming collection of complete data for risk assessment (introduction)	1
5	collection	time-consuming	Time-consuming collection of complete data for risk assessment (prevention)	1
6	collection	time-consuming	Time-consuming collection of updated data to monitor endemic disease	1
7	collection	time-consuming	Time-consuming requests about importation of alive animals and animal by-products	2
8	collection	time-consuming	Time-consuming collection of validated data for malaria, Dengue, Zika and leishmaniosis + not standardized	1
9	processing	technical barrier	Difficult integration of very different sources for the biological data concerning the imported animal by-products	1
11	strategy	method	Lack of strategy to identify new ID threats	1
12	processing	time-consuming	Time-consuming processing of covariates	1
13	analysis	time-consuming	Time-consuming analysis of the clusters of cases of Covid	1
14	collection	timeliness	Inadequate timeliness of epi data collection	1
15	processing	technical barrier	Integration of epi data from heterogenous sources si difficult	1
16	collection	technical barrier	Signals to detect for AMR are not well identified	1
17	strategy	method	Objectives of detection for AMR should be revised	1
19	strategy	collaboration	lack of collaboration between institutions working on AMR	1
20	analysis	technical barrier	Lack of international references for a standardized identification of new pathogens	1
21	data sharing	technical barrier	The graphical users interface does not allow to share metadata of strains between institutions	1
22	analysis	quality	Difficult formal identification of new strains	1
23	collection	technical barrier	Difficult epi data collection for WNV	1
24	analysis	technical barrier	Difficult analysis of intersectoral data for WNV	1
25	data sharing	collaboration	The sharing of covariates for WNV is not sufficient at national level	1
26	processing	technical barrier	Difficulties to merge dataflows of epi data and covariates	2
27	analysis	quality	The risk assessment of endemic diseases are not standardized.	1
28	analysis	quality	The risk assessment of zoonosis are not standardized.	2
29	processing	time-consuming	Time-consuming processing and summarizing of environmental data	2
30	analysis	method	Lack of method to analyze the environmental risk for VBD	1
31	analysis	quality	The susceptibility of human and animal populations are not taken into account for RA (VBD)	1
32	analysis	timeliness	The AMR surveillance data are difficult to analyze timely	1
33	collection	timeliness	The current pipeline of laboratory data could be more exhaustive and quick	1
34	collection	quality	Lack of timely and complete datasets for surveillance analysis	1
35	reporting	timeliness	The numeric process of reporting for mandatory diseases is late (national scale)	1
36	reporting	time-consuming	Time-consuming epi data collection for declaration	1
37	data sharing	technical barrier	Weak data sharing (VBD) between sectors and with neighboring countries	1
38	strategy	method	They don't know how neighboor countries decide their epidemic response to Covid	1
39	strategy	collaboration	Experience and data sharing is low between countries and sectors in OH framework with EU/FAO/OIE support	1
40	strategy	method	Difficult to build quickly adapted surveillance systems for new arboviruses (ex: Zika)	1
41	strategy	method	Loss of expertise in preparedness when people left the office	1
42	collection	technical barrier	Lack of visibility for other diseases in EWRS in the context of the Covid pandemic	1
43	processing	time-consuming	The gathering and preparation of EI data is time-consuming	1
44	data sharing	collaboration	No feed back given to the clinical laboratories (except for CPE) about WGS data, AMR surveillance and trend detection	1
45	collection	method	AMR monitoring data collected by other stakeholders are not always usable ("confusion" and "concurrence").	1
46	processing	quality	Difficult to standardize the data collected in the vigilance platform for antibiotics	1
47	analysis	time-consuming	The identification of AMR genes is too human-based	1
48	collection	time-consuming	The identification of buzzs on tweeter with fine settings is too human-based	1
49	data sharing	time-consuming	Many readers of the Bulletin would like to find more quickly the parts of the Bulletin concerning their activity	1
50	strategy	collaboration	Lack of scientific interaction to produce the bulletin of veille	1
51	analysis	technical barrier	The statistical tools available in the scientific community or even free of charge are quite limited and not easy to use.	1
52	analysis	quality	The susceptibility of human and animal populations to pathogens is not taken into account for RA of VBD	1
53	analysis	method	Lack of expertise to take into account the environment for a better prevention of WFBD	1
54	reporting	time-consuming	The processing and uploading of the datasets (for reporting) is time consuming	1
55	data sharing	technical barrier	The access to the last CDTR is not identified	1
56	strategy	collaboration	No structured analysis of the needs of the readers of a EI bulletin	1
57	data sharing	collaboration	Private vets don't seek relevant information about surveillance framework, guidelines and biothreats risk assessment tools	1
18	strategy	method	Lack of strategy to analyse intersectoral causality links of AMR emergences	workshop
10	preparadness	technical barrier	Difficult preparation of the vaccination compaign before the first outbreaks (HPAI) for the decision-maker	workshop
	Collaboration: difficulties linked to the insufficient or absence of work relations between different agencies, or stakeholders involved in surveillance activities
	Quality: difficulties linked to the insufficient value of the output/ result of the activity (as expected by the stakeholder)
	Technical barrier: lack of capacity linked to a tool, data or any technical aspect.
	Methodology: difficulties linked to a lack of know-how or consensus concerning methods and tools.
	Time-consuming: constraint linked to the time needed to implement the task.
	Timeliness: in a broad meaning, the difficulties linked to the capacity to address the task at the accurate moment (according to the user point of view).

## Sheet: problems
Id_problem	Problems	Areas of expected change	Model	Sector	Number of interviews
1	How to better analyse the social medias for early alert?	social media analysis	all	PH	1
2	How to monitor the trust in control measures?	monitoring trust	all	PH	1
3	How to continually review the EI strategy, tools and harmonize procedures?	Networking: Peer review of EI startegy	all	PH	1
4	How to timely collect and integrate pre-established and up-to-date health data for each location and category of european travelers?	Real time Monitoring for Travel Health	all	PH	2
5	How to have a quicker access to timely official/validated data for Europe and European neighbouring countries?	Quick data access: text mining	all	both	3
6	How to have a better access to EI data concerning malaria, Zika, Dengue and leishmaniosis?	Quick data access	IMBD	PH	1
7	How to have an online European tool that lists the official sources for animal health (outbreaks) and mobility in each country and send alerts when a new publication is available?	Regional tool for real time data access -> Quick data access	all	AH	1
8	How to collect easily and integrate biological data concerning imported animal by products in order to perform risk assessments of introduction?	Quick data access	FWBD	AH	1
9	How to predict new emergences of HPAI, identify the new variants 4 months in advance, and gives a clear justification for the communication of the decision-makers?	Modeling tool for risk assessment	HPAI	AH	1
10	how to have an European tool/app that could give up-to-date stats about flows of animal by-products and alive animals (wild or farm, commercial or illegal)?	Quick data access: Regional tool for animal flows	all	AH	1
11	To better identify the new threats (zoonotic emergences) + to be able to build quickly adapted surveillance systems for new arboviruses (ex: Zika).	Detection and adaptable surveillance system	IMBD	PH	1
12	How to monitor the COVID-19 pandemic evolution in relation with control measures?	Standardization /Evaluation of control measures	COVID19	PH	1
13	How to get a tool that could automatically analyse the clusters of cases (Covid), by location and across time?	Automatisation of cluster analysis	COVID 19	PH	1
14	how to get integrated data with a better timeliness in order to detect AMR events linked to hospital practices?	Data access for detection -> Quick data access	AMR	PH	1
15	How to review objectives of EBS concerning AMR?	Review of objectives for EBS	AMR	PH	1
16	How to identify and validate the associations or causalities links between the emergences of resistances between the hospital, the city, the countryside and the animals?	AMR indicators with spatial scale-> OH methodology	AMR	PH	1
17	How to enable the user interface for a better sharing of genomics data and analysis of clusters?	Web development in genomic	AMR	PH	1
18	how to better compare strains of different samples in order to detect the emergent ones and being able to find the origin of the strains?	Improving diagnostic of genetic data	AMR	PH	1
19	How to get more up-to-date intersectoral data, more accessible, more complete for WNV?	Improving One health collaboration and sharing -> OH data sharing or quick data access	WNV	PH	1
20	how to visualize intersectoral data (maps), with raw data easy to download (format for analysis)?	OH Mapping for analysis	WNV	PH	1
21	How to access and share meteorological and environment data and visualize them	Data access and sharing	WNV	PH	1
22	How to merge and analyse together the multisectoral data (from animal health, Public health and food security)?	OH methodology (for analysis)	FWBD	both	2
23	How to establish shared tresholds of risk for endemic diseases (TBD) and zoonosis?	standardization of risk assessment	TBD	PH	1
24	How to better identify relevant intersectoral determinants for zoonosis?	OH methodology (for analysis)	VBD	PH	1
25	How to automatize the processing and analysis of environmental data (machine learning) for the risk assessment of VBD?	OH methodology: machine learning	VBD	AH	1
26	How to get access to new tools and R libraries to perform easily sophisticated epidemiological analysis?	OH methodology (for analysis)	VBD	AH	1
27	How to increase the knowledge about immunity interactions (VBD) in order to better identify animal and human populations at risk?	OH knowledge	VBD	AH	1
28	How to get a better timeliness, quality and homogeneity of epidemiological data from the diagnostic laboratories?	Timely data access	all	PH	1
29	How to extend a timely alert system based on laboratory indicators (all diseases) without neglecting the data needed for surveillance?	IBS alert system	all	PH	1
30	How to get automatic epi data extraction from medico-administrative databases?	Automatisation (IBS dataflows)	all	PH	1
31	How to ease the numeric dataflow of mandatory declaration and early reporting?	numeric reporting	all	PH	1
32	How to get a platform able to gather IBS (Indicator Base Surveillance) and having automatize profile?	IBS Platform	all	PH	1
33	How to build a sentinel surveillance network and platform for data sharing at international level (VBD)	international data sharing	VBD	PH	1
34	How to know what informations fuelled decision in epidemic response at the regional scale?	Decision making process for epidemic response	COVID 19	PH	1
35	How to build a joint expertise in sentinel surveillance for comparison between countries and informations sharing (VBD and ASF)	Joint expertise for sentinel surveillance	VBD, ASF	PH	1
36	How to develop a prospective approach through the intersectorial collaboration for the next zoonotic emergences	Future oriented approach for zoonotic diseases	VBD	PH	1
37	How to standardize drills and preparedness framework to be easily operable for new recruits	SOPs for preparadness	all	PH	1
38	How to check the right information on EWRS about other disease than Covid?	Quick data access	all	PH	1
39	How to have a tool that allows to extract and centralize all the new information of official and non official sources in a table?	automatization (EBS dataflows)	all	AH	1
40	How to increase analysis capacities about WGS, AMR surveillance and trend detection?	OH methodology: genomics	AMR	PH	1
41	How to harmonize precisely the data collection of AMR indicators between the many stakeholders involved?	Networking: Data Standardisation	AMR	PH	1
42	How to harmonize data registration on animals antibiotic consumption?	Data Harmonization in regional level	AMR	PH	1
43	How machine learning can help to identify antimicrobial resistance?	Automatic detection of AMR	AMR	AH	1
44	How to have a system of early detection and visualization of buzzs on Twitter (in real time)?	EBS tool	all	AH	1
45	Which tool of bulletin editing could allows the readers to select topics of interest and dates?	edition tool	all	AH	1
46	How to have a corporate social network in order to share documents and comments sorted by topics?	digital socialisation/Innovation	all	AH	1
47	How to get access to new tools and R libraries to perform easily sophisticated epidemiological analysis?	OH methodology: statistical support	VBD	PH	1
48	How to increase the knowledge about immunity interactions (VBD)?	Health seeking knowledge	VBD	AH	1
49	How to integrate environmental covariates and molecular typing to better understand the correlation between outbreaks of WFBD and environment + to get automatic alerts of new dynamics/ abnormalities ?	OH Data integration and automatisation	WFBD	PH	1
50	How to improve the uploading of data on TessY?	Improve IT System	all	PH	1
51	How to get an easy access to the last CDTR?	Quick data access	VBD	PH	1
52	how to implement an analysis of the needs/satisfaction of the readers of a bulletin?	Evaluation/Monitoring of Users practices	all	AH	1
53	How to make the private vets use IT platform for risk management of epizooties?	IT/Innovation acceptability	all	AH	1

## Sheet: objectives
Id_objective	Objective	Number of interviews
1	To better analyse social medias for early alert in particular concerning ENC	1
2	To analyse social medias to monitor perceptions of PH measures (trust)	2
3	To review the EI strategy and harmonize the procedures	1
4	To better perform risk assessment of introduction of ID based on health of travelers and mobility	1
5	To have a more precise information to implement prevention for travel medicine	1
6	To have a timely access to international validated data to perform risk assessments	2
7	To get a timely access to international validated VH data, animal mobility and flows of animal by products to perform risk assessment of introduction	2
8	To build a warning system with a decision-taking and communication tools	1
9	To develop a prospective approach through the intersectorial collaboration for the next zoonotic emergences	1
10	to get easily the list of ingredients of animal by-products their origin and the corresponding sanitary information	1
11	to monitor the pandemic evolution in relation with control measures	1
12	To have an easy spatio-temporal analysis of the clusters of cases	1
13	To timely detect AMR emergences linked to health care practices and intersectoral events	2
14	To better understand and monitor the intersectoral causality links of emergences	2
15	To better analyze AMR clusters/ emergences	1
16	To better detect new strains and their origins	1
17	To get more up-to-date and complete intersectoral raw datasets and visualize them for WNV	1
18	To share easily covariates for WNV between PH and VH agencies and vizualize them	1
19	To merge and analyse together (VH and PH) intersectoral data	2
20	To automatically detect increased risk for endemic diseases	1
21	To perform standardized risk assessment for zoonosis	1
22	To automatize the processing and analysis of covariates for the risk assessment of VBD	1
23	How to perform better epidemiological analysis for zoonosis?	1
24	To get a better timeliness, quality and homogeneity of epidemiological data (AMR) from the laboratories	1
25	to extend a timely and exhaustive alert system based on laboratories for more diseases with also epidemiological data	1
26	To get a better timeliness, quality and homogeneity of epidemiological data (all models) from the hospitals	1
27	To have a more timely reporting at national scale	1
28	To better share VBD data between sectors and with neighboring countries	1
29	To review the decision-making about Covid by sharing process at regional level	1
30	To review the sentinel surveillance of VBD and ASF	1
31	To be better prepared to unknown zoonotic emergences	1
32	To have a sustainable expertise for preparadness	1
33	To have a better access to EWRS during a pandemics	1
34	How to extract and centralize all the new EBS information (official and non official sources)?	1
35	To give quicker and reliable AMR results to clinical laboratories	1
36	To have a more efficient data collection of AMR indicators	1
37	To review the strategy of monitoring consumption of medicines in animal health and decision making process	1
38	To identify AMR genes automatically	1
39	To rank automatically and in real time the top news on Tweeter	1
40	How to ease the reading of a early warning bulletin	1
41	to have a more interactive collaboration with readers of the veille and continuity of documentation	1
42	To have a methodological support to perform easily sophisticated epidemiological analysis	1
43	To better assess the risk by identifying animal and human populations at risk (VBD)	1
44	To better monitor the WFBD and detect increased risk linked to environment	1
45	To ease the reporting to TessY (ECDC)	1
46	To increase the adequation of a EI bulletin to the needs	1
47	To better involve the private vets in the risk management of epizootie	1

## Sheet: links_difficulty_cause
Id_cause	Id_difficulty		Each cause of difficulty (identified by id_cause) is linked to one or several difficulty(ies) (identified by id_difficulty)
1	1
2	1
3	1
1	2
4	2
5	2
6	3
7	3
8	4
9	4
10	4
11	5
12	5
13	5
14	6
15	6
16	6
17	7
18	7
19	7
20	8
21	8
22	8
24	10
25	10
26	10
27	9
28	9
23	9
29	12
30	13
31	13
32	14
33	14
34	14
34	15
35	15
36	16
37	16
38	17
39	17
40	18
41	18
41	19
42	19
43	22
44	22
45	23
46	23
48	23
46	24
47	24
49	25
50	25
51	26
52	6
53	28
54	28
55	29
56	30
57	30
58	31
59	32
60	32
61	32
35	32
61	33
35	33
62	34
35	34
62	35
63	35
64	35
65	36
66	37
67	37
66	39
67	39
68	41
69	41
70	42
71	42
72	42
73	43
74	43
75	43
76	44
77	45
78	45
79	46
80	46
81	46
82	48
83	50
84	54
85	54

## Sheet: links_problem_difficulty
Id_problem	Id_difficulty		Each problem (identified by id_problem) is linked to one or several difficulty(ies) (identified by id_difficulty)
1	1
2	2
3	3
4	4
4	5
5	6
5	7
6	8
7	7
8	9
9	10
10	7
11	11
11	40
12	12
13	13
14	14
14	15
15	16
15	17
16	18
16	19
16	20
17	21
18	22
19	23
20	24
21	25
22	26
23	27
24	28
25	29
26	30
27	31
28	32
29	33
30	34
31	35
32	36
33	37
34	38
35	39
36	40
36	11
37	41
38	42
39	43
40	44
41	45
42	46
43	47
44	48
45	49
46	50
47	51
48	52
49	53
50	54
51	55
52	56
53	57

## Sheet: links_objective_problem
Id_problem	Id_objective		Each problem (identified by id_problem) is linked to one or several objective(s) (identified by id_objectives)
1	1
2	2
3	3
4	4
4	5
5	6
6	6
7	7
8	10
9	8
11	9
10	7
12	11
13	12
14	13
15	13
16	14
17	15
18	16
19	17
20	17
21	18
22	19
23	20
5	20
23	21
24	21
25	22
26	23
27	23
28	24
28	13
29	25
30	26
31	27
32	27
33	28
34	29
35	30
36	31
37	32
38	33
39	34
40	35
41	36
42	37
43	38
44	39
45	40
46	41
47	42
48	43
49	44
50	45
51	6
52	46
53	47
